# Supplementary material for: Pathways to promote the performance of healthcare financial expenditure from an audit perspective: Evidence from Hunan Province
Source: PLoS One. 2026 Jan 27;21(1):e0341362. doi: 10.1371/journal.pone.0341362 (PMC12843594; doi:10.1371/journal.pone.0341362)
Supplement: S1 Data — (XLSX) [file pone.0341362.s001.xlsx]

## Sheet: DEA
year	city	healthcare facility count	healthcare facility bed count	healthcare professional count	per capita local government expenditure on healthcare
2013	Changsha	4675	57919	61801	478.993
2013	Zhuzhou	3159	20077	21047	524.59
2013	Xiangtan	2493	13741	15311	475.425
2013	Hengyang	5759	29457	29627	453.793
2013	Shaoyang	7445	27094	24502	439.837
2013	Yueyang	4854	21713	21236	457.996
2013	Changde	5378	25087	23824	480.464
2013	Zhangjiajie	1327	7123	6762	501.19
2013	Yiyang	3813	17357	17335	455.99
2013	Chenzhou	4669	24100	22609	499.646
2013	Yongzhou	6147	22082	20991	503.886
2013	Huaihua	5089	23519	22886	471.503
2013	Loudi	4266	14048	14498	476.799
2013	Xiangxi	3271	13710	12813	600.723
2014	Changsha	4586	63606	66367	598.509
2014	Zhuzhou	2944	21392	21161	670.05
2014	Xiangtan	2508	15827	15795	586.249
2014	Hengyang	5842	32597	30932	564.532
2014	Shaoyang	7426	30993	25702	553.786
2014	Yueyang	4743	21397	21926	581.044
2014	Changde	5283	28942	24575	611.065
2014	Zhangjiajie	1371	7291	7080	598.42
2014	Yiyang	3796	20667	18773	582.261
2014	Chenzhou	4694	26667	23940	617.51
2014	Yongzhou	5958	26994	23238	630.395
2014	Huaihua	5154	26679	24025	608.83
2014	Loudi	3978	17410	15740	599.87
2014	Xiangxi	3289	15023	13721	747.567
2015	Changsha	4661	65536	69203	716.785
2015	Zhuzhou	2986	22060	21900	680.165
2015	Xiangtan	2547	16605	15963	637.461
2015	Hengyang	6023	40659	37781	691.652
2015	Shaoyang	7488	32998	27855	645.717
2015	Yueyang	4808	30027	26601	645.74
2015	Changde	5106	32220	27544	705.009
2015	Zhangjiajie	1364	7964	7744	719.16
2015	Yiyang	3820	22450	20248	696.34
2015	Chenzhou	4820	28811	25208	753.879
2015	Yongzhou	6003	32572	24979	734.847
2015	Huaihua	5210	28186	25472	704.464
2015	Loudi	4014	20515	17668	678.754
2015	Xiangxi	3726	15847	14404	851.015
2016	Changsha	4605	70917	73591	725.946
2016	Zhuzhou	2940	24941	24997	767.373
2016	Xiangtan	2516	17775	17180	747.762
2016	Hengyang	5869	42328	39494	767.098
2016	Shaoyang	7466	34165	30664	707.642
2016	Yueyang	4630	33769	29160	720.459
2016	Changde	5447	34199	29542	772.877
2016	Zhangjiajie	1262	8457	8266	818.128
2016	Yiyang	3974	24726	23027	751.72
2016	Chenzhou	4597	30415	26591	824.224
2016	Yongzhou	5948	35877	27381	800.703
2016	Huaihua	4789	30724	28489	757.724
2016	Loudi	4024	23221	19122	876.968
2016	Xiangxi	3190	16544	15153	978.376
2017	Changsha	4493	73711	76946	778.091
2017	Zhuzhou	2918	26284	25551	813.875
2017	Xiangtan	2389	18768	18367	782.148
2017	Hengyang	5252	44012	40419	806.767
2017	Shaoyang	7198	37328	30522	781.246
2017	Yueyang	4462	33425	29585	744.946
2017	Changde	5180	36734	31679	844.854
2017	Zhangjiajie	1227	9629	8428	887.96
2017	Yiyang	2673	26488	23271	818.534
2017	Chenzhou	4391	31463	27123	848.973
2017	Yongzhou	5808	37285	28763	843.112
2017	Huaihua	4551	32946	29373	801.21
2017	Loudi	3883	25017	19786	761.691
2017	Xiangxi	3226	19152	16313	1103.78
2018	Changsha	4523	77253	81548	826.762
2018	Zhuzhou	2842	26811	26616	867.738
2018	Xiangtan	2341	19336	19508	876.152
2018	Hengyang	4832	46537	42260	802.938
2018	Shaoyang	6298	43760	35224	813.92
2018	Yueyang	4442	35172	31595	853.185
2018	Changde	5196	39679	35750	883.272
2018	Zhangjiajie	1103	10838	9140	972.105
2018	Yiyang	4676	28141	24964	864.788
2018	Chenzhou	4257	33485	29669	861.208
2018	Yongzhou	5658	40794	32165	915.244
2018	Huaihua	4482	35033	31258	897.863
2018	Loudi	3872	27431	21127	797.345
2018	Xiangxi	3216	20358	16741	1278.72
2019	Changsha	4633	81242	85866	855.798
2019	Zhuzhou	3030	29645	29151	872.781
2019	Xiangtan	2400	20546	22727	782.926
2019	Hengyang	4657	48567	54945	841.301
2019	Shaoyang	6227	44818	42883	835.89
2019	Yueyang	4470	35311	35852	900.317
2019	Changde	5218	41659	39547	970.405
2019	Zhangjiajie	1284	10037	10229	1047.77
2019	Yiyang	3682	29146	28610	914.923
2019	Chenzhou	4365	36971	33652	875.378
2019	Yongzhou	5574	41735	36905	984.615
2019	Huaihua	4774	37558	35835	928.921
2019	Loudi	3630	27984	28355	799.713
2019	Xiangxi	3288	21116	17842	1437.78
2020	Changsha	4681	83180	87987	776.314
2020	Zhuzhou	3035	29780	29447	990.121
2020	Xiangtan	2443	21228	22708	922.733
2020	Hengyang	4615	50118	51818	1012.61
2020	Shaoyang	5810	46062	42407	1036.5
2020	Yueyang	4122	38481	34512	1128.67
2020	Changde	5069	42776	41521	1161.35
2020	Zhangjiajie	1294	10401	10232	1181.18
2020	Yiyang	3718	30117	28573	1193.63
2020	Chenzhou	4222	35762	33675	1087.02
2020	Yongzhou	5497	42042	37051	1103.66
2020	Huaihua	4663	38704	35875	1080.63
2020	Loudi	3638	29216	25788	915.331
2020	Xiangxi	3235	21964	18419	1590.55
2021	Changsha	4926	87174	94669	819.49
2021	Zhuzhou	3032	29536	30799	1004.82
2021	Xiangtan	2359	21469	22972	911.575
2021	Hengyang	4552	50554	50298	1009.67
2021	Shaoyang	5662	48230	42203	1049.27
2021	Yueyang	4152	37216	34710	1077.31
2021	Changde	5172	41684	36932	1166.6
2021	Zhangjiajie	1285	10765	10734	1203.07
2021	Yiyang	3738	31342	28838	1176.13
2021	Chenzhou	4114	37097	34514	1218.79
2021	Yongzhou	5320	43429	37033	1144.59
2021	Huaihua	4623	41165	36610	1135.65
2021	Loudi	3780	30060	26022	981.616
2021	Xiangxi	2962	22557	19800	1546.26
2022	Changsha	5035	88762	98557	1044.09
2022	Zhuzhou	3002	29860	31485	1062.23
2022	Xiangtan	2352	22542	23288	1040.44
2022	Hengyang	4340	52690	50075	1106.82
2022	Shaoyang	5640	48507	43656	1196.83
2022	Yueyang	4101	37494	35831	1218.54
2022	Changde	5002	40903	36923	1274.58
2022	Zhangjiajie	1267	11647	10780	1429.05
2022	Yiyang	3652	32381	29274	1256.85
2022	Chenzhou	4127	27650	34763	1211.18
2022	Yongzhou	5296	43919	38968	1334.25
2022	Huaihua	4541	43115	37611	1240.07
2022	Loudi	4285	31052	26576	1071.25
2022	Xiangxi	2698	23981	21366	1671.95

## Sheet: Correlation Analysis
id	year	TE	AC	ADP
1	2014	0.879	108	6.68887
2	2014	0.339	71	4.80033
3	2014	0.309	71	4.79958
4	2014	0.711	88	4.97666
5	2014	0.828	86	4.60277
6	2014	0.53	82	3.44999
7	2014	0.59	67	4.63133
8	2014	0.154	35	3.947
9	2014	0.444	55	1.8901
10	2014	0.526	55	4.75557
11	2014	0.6	44	5.03585
12	2014	0.565	54	4.38863
13	2014	0.416	61	4.85958
14	2014	0.28	45	4.68018
1	2015	0.756	106	7.38044
2	2015	0.341	64	5.42926
3	2015	0.293	67	4.4705
4	2015	0.649	88	5.31743
5	2015	0.729	88	4.78181
6	2015	0.536	82	3.83168
7	2015	0.524	60	4.75626
8	2015	0.133	49	4.08749
9	2015	0.385	53	5.2244
10	2015	0.452	49	5.25859
11	2015	0.555	38	4.48085
12	2015	0.502	61	4.95576
13	2015	0.393	54	4.63919
14	2015	0.272	44	4.9823
1	2016	0.808	113	7.06341
2	2016	0.318	64	5.57094
3	2016	0.256	67	5.28371
4	2016	0.588	80	4.01422
5	2016	0.672	70	4.93433
6	2016	0.496	77	5.12039
7	2016	0.509	63	5.24228
8	2016	0.115	23	4.54319
9	2016	0.38	53	5.45044
10	2016	0.412	50	5.2189
11	2016	0.527	53	4.68407
12	2016	0.46	61	5.80532
13	2016	0.32	64	4.42485
14	2016	0.218	43	4.94314
1	2017	0.783	111	7.01272
2	2017	0.307	64	5.54036
3	2017	0.244	70	5.13403
4	2017	0.538	79	5.53034
5	2017	0.615	72	5.31188
6	2017	0.468	76	5.47424
7	2017	0.467	61	5.58796
8	2017	0.11	33	5.32418
9	2017	0.294	54	5.68745
10	2017	0.396	61	5.66268
11	2017	0.502	47	5.29622
12	2017	0.437	62	5.32613
13	2017	0.372	62	5.30061
14	2017	0.206	56	5.821
1	2018	0.773	107	7.71363
2	2018	0.288	70	5.78389
3	2018	0.219	65	5.25572
4	2018	0.534	83	5.55899
5	2018	0.584	71	5.66504
6	2018	0.418	73	6.17183
7	2018	0.464	62	5.39213
8	2018	0.102	48	4.60707
9	2018	0.383	51	5.94665
10	2018	0.396	58	6.02417
11	2018	0.475	48	5.53564
12	2018	0.398	60	5.75934
13	2018	0.37	62	6.18755
14	2018	0.182	55	4.80778
1	2019	0.785	119	6.94602
2	2019	0.311	70	5.53137
3	2019	0.264	99	4.68352
4	2019	0.533	85	4.88265
5	2019	0.572	70	5.51064
6	2019	0.398	85	6.04354
7	2019	0.433	78	5.23357
8	2019	0.098	40	2.78378
9	2019	0.323	60	6.34709
10	2019	0.414	64	1.12493
11	2019	0.442	54	4.81292
12	2019	0.411	61	5.32802
13	2019	0.36	70	5.29225
14	2019	0.167	54	4.71626
1	2020	0.886	115	7.26505
2	2020	0.275	70	5.35437
3	2020	0.226	94	5.02197
4	2020	0.432	84	5.32433
5	2020	0.45	70	5.50931
6	2020	0.319	81	5.68796
7	2020	0.362	88	6.74078
8	2020	0.089	40	4.61621
9	2020	0.253	58	5.71063
10	2020	0.322	65	4.78557
11	2020	0.393	56	4.09784
12	2020	0.355	55	5.32125
13	2020	0.321	73	4.60966
14	2020	0.152	62	4.86484
1	2021	0.895	131	6.69262
2	2021	0.27	74	5.57565
3	2021	0.226	92	4.63628
4	2021	0.433	85	5.11955
5	2021	0.449	84	5.92203
6	2021	0.329	85	6.30163
7	2021	0.359	96	5.3657
8	2021	0.088	41	4.29715
9	2021	0.263	60	5.24808
10	2021	0.289	66	5.10017
11	2021	0.379	64	4.71617
12	2021	0.347	64	5.35626
13	2021	0.31	73	4.68951
14	2021	0.151	62	4.27277
1	2022	0.732	131	6.41193
2	2022	0.256	78	5.67264
3	2022	0.2	96	5.68327
4	2022	0.397	82	6.07744
5	2022	0.394	87	6.03956
6	2022	0.291	94	5.68283
7	2022	0.32	88	5.91145
8	2022	0.077	42	4.36233
9	2022	0.247	56	5.19396
10	2022	0.278	68	5.27053
11	2022	0.326	58	4.04533
12	2022	0.323	73	5.07536
13	2022	0.308	71	1.38629
14	2022	0.137	68	4.88915
